# Supplementary material for: ﻿A new species of Lumbrineriopsis (Annelida, Eunicida, Lumbrineridae) from southeastern Brazil
Source: Zookeys. 2023 Aug 9;1174:175–89. doi: 10.3897/zookeys.1174.101059 (PMC10432938; doi:10.3897/zookeys.1174.101059)
Supplement: XML Treatment for Lumbrineriopsis [file zookeys.1174.101059-treatment1.xml]

<!DOCTYPE tp:taxon-treatment
  PUBLIC "-//TaxonX//DTD Taxonomic Treatment Publishing DTD v0 20100105//EN" "tax-treatment-NSO.dtd">
<tp:taxon-treatment xmlns:tp="http://www.plazi.org/taxpub"><tp:treatment-meta><kwd-group><label>Taxon classification</label><kwd>
                <named-content content-type="kingdom">Animalia</named-content>
              </kwd><kwd>
                <named-content content-type="order">Eunicida</named-content>
              </kwd><kwd>
                <named-content content-type="family">Lumbrineridae</named-content>
              </kwd></kwd-group><mixed-citation publication-type="journal"><person-group><name><surname>Scamparle Teodoro</surname><given-names>Nálita Maria</given-names></name><name><surname>Steiner</surname><given-names>Tatiana Menchini</given-names></name><name><surname>Amaral</surname><given-names>Antonia Cecília Zacagnini</given-names></name></person-group><article-title>﻿A new species of <italic><tp:taxon-name><tp:taxon-name-part taxon-name-part-type="genus" reg="Lumbrineriopsis">Lumbrineriopsis</tp:taxon-name-part></tp:taxon-name></italic> (<tp:taxon-name><tp:taxon-name-part taxon-name-part-type="phylum">Annelida</tp:taxon-name-part></tp:taxon-name>, <tp:taxon-name><tp:taxon-name-part taxon-name-part-type="order">Eunicida</tp:taxon-name-part></tp:taxon-name>, <tp:taxon-name><tp:taxon-name-part taxon-name-part-type="family">Lumbrineridae</tp:taxon-name-part></tp:taxon-name>) from southeastern Brazil</article-title><source>Zookeys</source><day>09</day><month>08</month><year>2023</year><volume>1174</volume><fpage>175</fpage><lpage>189</lpage><pub-id pub-id-type="doi">10.3897/zookeys.1174.101059</pub-id></mixed-citation></tp:treatment-meta><tp:nomenclature><label>﻿Genus</label><tp:taxon-name>
              <object-id xmlns:xlink="http://www.w3.org/1999/xlink" content-type="arpha" xlink:type="simple">948E98FA-8044-5B88-8B50-0EFBA7C82B52</object-id>
              <tp:taxon-name-part taxon-name-part-type="genus" reg="Lumbrineriopsis">Lumbrineriopsis</tp:taxon-name-part>
            </tp:taxon-name><tp:taxon-authority>Orensanz, 1973</tp:taxon-authority></tp:nomenclature><tp:treatment-sec sec-type="diagnosis" id="SECID0EKMAC"><title>Diagnosis.</title><p>Antennae and eyes absent. Notopodia small, without branchiae. Limbate chaetae and simple bidentate hooded hooks. Pygidium without anal cirri. Jaw apparatus with four pairs of maxillae, maxillary carriers longer than MI, joined to 1/2 of its base. MI forceps-like, without inner accessory teeth, with attachment lamella. MII with ligament, wide attachment lamella along 2/3 of posterior lateral edge; without connecting plates. MIII completely pigmented, narrow attachment lamella along 1/2 of posterior lateral edge. MIV completely pigmented, wide attachment lamella. Mandibles unfused, fused along the entire inner margin or up to 3/4 of its length (modified from <xref ref-type="bibr" rid="B7">Carrera-Parra 2006</xref>).</p></tp:treatment-sec><tp:treatment-sec sec-type="type species" id="SECID0EUMAC"><title>Type species.</title><p><italic><tp:taxon-name><tp:taxon-name-part taxon-name-part-type="genus" reg="Lumbriconereis">Lumbriconereis</tp:taxon-name-part><tp:taxon-name-part taxon-name-part-type="species" reg="mucronata">mucronata</tp:taxon-name-part></tp:taxon-name></italic> Ehlers, 1908.</p></tp:treatment-sec><ref-list><ref id="B7"><mixed-citation xmlns:xlink="http://www.w3.org/1999/xlink" xlink:type="simple"><person-group><name name-style="western"><surname>Carrera-Parra</surname><given-names>LF</given-names></name></person-group> (<year>2006</year>) <article-title>Phylogenetic analysis of <tp:taxon-name><tp:taxon-name-part taxon-name-part-type="family">Lumbrineridae</tp:taxon-name-part></tp:taxon-name> Schmarda, 1861 (<tp:taxon-name><tp:taxon-name-part taxon-name-part-type="phylum">Annelida</tp:taxon-name-part></tp:taxon-name>: <tp:taxon-name><tp:taxon-name-part taxon-name-part-type="class">Polychaeta</tp:taxon-name-part></tp:taxon-name>).</article-title><source>Zootaxa</source><volume>1332</volume>(<issue>1</issue>): <fpage>1</fpage>–<lpage>36</lpage>. <ext-link xlink:href="10.11646/zootaxa.1332.1.1" ext-link-type="doi" xlink:type="simple">https://doi.org/10.11646/zootaxa.1332.1.1</ext-link></mixed-citation></ref></ref-list></tp:taxon-treatment>
