# Supplementary material for: ﻿A new species of Lumbrineriopsis (Annelida, Eunicida, Lumbrineridae) from southeastern Brazil
Source: Zookeys. 2023 Aug 9;1174:175–89. doi: 10.3897/zookeys.1174.101059 (PMC10432938; doi:10.3897/zookeys.1174.101059)
Supplement: XML Treatment for Lumbrineriopsis dulcis [file zookeys.1174.101059-treatment2.xml]

<!DOCTYPE tp:taxon-treatment
  PUBLIC "-//TaxonX//DTD Taxonomic Treatment Publishing DTD v0 20100105//EN" "tax-treatment-NSO.dtd">
<tp:taxon-treatment xmlns:tp="http://www.plazi.org/taxpub"><tp:treatment-meta><kwd-group><label>Taxon classification</label><kwd>
                <named-content content-type="kingdom">Animalia</named-content>
              </kwd><kwd>
                <named-content content-type="order">Eunicida</named-content>
              </kwd><kwd>
                <named-content content-type="family">Lumbrineridae</named-content>
              </kwd></kwd-group><mixed-citation publication-type="journal"><person-group><name><surname>Scamparle Teodoro</surname><given-names>Nálita Maria</given-names></name><name><surname>Steiner</surname><given-names>Tatiana Menchini</given-names></name><name><surname>Amaral</surname><given-names>Antonia Cecília Zacagnini</given-names></name></person-group><article-title>﻿A new species of <italic><tp:taxon-name><tp:taxon-name-part taxon-name-part-type="genus" reg="Lumbrineriopsis">Lumbrineriopsis</tp:taxon-name-part></tp:taxon-name></italic> (<tp:taxon-name><tp:taxon-name-part taxon-name-part-type="phylum">Annelida</tp:taxon-name-part></tp:taxon-name>, <tp:taxon-name><tp:taxon-name-part taxon-name-part-type="order">Eunicida</tp:taxon-name-part></tp:taxon-name>, <tp:taxon-name><tp:taxon-name-part taxon-name-part-type="family">Lumbrineridae</tp:taxon-name-part></tp:taxon-name>) from southeastern Brazil</article-title><source>Zookeys</source><day>09</day><month>08</month><year>2023</year><volume>1174</volume><fpage>175</fpage><lpage>189</lpage><pub-id pub-id-type="doi">10.3897/zookeys.1174.101059</pub-id></mixed-citation></tp:treatment-meta><tp:nomenclature><label>﻿</label><tp:taxon-name>
              <object-id xmlns:xlink="http://www.w3.org/1999/xlink" content-type="arpha" xlink:type="simple">F46F8A66-B9DC-5173-8ADB-148B23FEBE3A</object-id>
              <tp:taxon-name-part taxon-name-part-type="genus" reg="Lumbrineriopsis">Lumbrineriopsis</tp:taxon-name-part>
              <tp:taxon-name-part taxon-name-part-type="species" reg="dulcis">dulcis</tp:taxon-name-part>
              <object-id xmlns:xlink="http://www.w3.org/1999/xlink" content-type="zoobank" xlink:type="simple">https://zoobank.org/AA92A29E-6512-4F7C-AB79-D9422651C307</object-id>
            </tp:taxon-name><tp:taxon-status xmlns:xlink="http://www.w3.org/1999/xlink" xlink:type="simple">sp. nov.</tp:taxon-status><xref ref-type="fig" rid="F1">Figs 1</xref><xref ref-type="fig" rid="F2">, 2</xref><xref ref-type="fig" rid="F3">, 3</xref><xref ref-type="fig" rid="F4">, 4</xref><xref ref-type="fig" rid="F5">, 5</xref><xref ref-type="fig" rid="F6">, 6</xref><xref ref-type="fig" rid="F7">, 7</xref><xref ref-type="fig" rid="F8">, 8</xref><xref ref-type="table" rid="T1">; Table 1</xref></tp:nomenclature><tp:treatment-sec sec-type="description" id="SECID0ESPAC"><title>Description.</title><p>Holotype complete, 0.5 mm wide, 23 mm long, 178 chaetigers. Complete adult paratypes (16 specimens): 0.3–0.75 mm wide, 4.5–43 mm long, 45–254 chaetigers. Incomplete adult paratypes (79): 0.3–0.9 mm wide, 1–71 mm long, 12–243 chaetigers. Complete juveniles paratypes (4): 0.2 mm wide, 5–11 mm long, 56–75 chaetigers. Incomplete juvenile paratypes (14): 0.1–0.25 mm wide, 5–11 mm long, 11–54 chaetigers. Body yellow or whitish in preserved specimens. Prostomium long, acuminate, 1.5–2.5 times longer than peristomium (Figs <xref ref-type="fig" rid="F1">1A, B</xref>, <xref ref-type="fig" rid="F4">4</xref>). Peristomial rings slightly demarcated, both with equal length or first ring twice as long as the second one, both slightly narrower than the following segments (Figs <xref ref-type="fig" rid="F1">1A, B</xref>, <xref ref-type="fig" rid="F4">4</xref>, <xref ref-type="fig" rid="F5">5A</xref>); without mouth pads. Jaw apparatus light brown (Fig. <xref ref-type="fig" rid="F7">7</xref>). MI forceps-like, with attachment lamella, basal external projection, basal inner portion sharper and connected to the maxillary carriers (Figs <xref ref-type="fig" rid="F1">1E</xref>, <xref ref-type="fig" rid="F7">7E</xref>). Maxillary carriers 1.5 to twice as long as MI, with tiny irregular structures in anterior end (Figs <xref ref-type="fig" rid="F1">1E</xref>, <xref ref-type="fig" rid="F7">7E</xref>). MII connected to the inner base of MI by a ligament, 6 or 7 teeth with curved and rounded end, the 2 basal teeth being the smallest (Figs <xref ref-type="fig" rid="F1">1E, F</xref>, <xref ref-type="fig" rid="F7">7E, F</xref>); attachment lamella small and not easily visible (Fig. <xref ref-type="fig" rid="F7">7F</xref>). MIII with 2 aliform expansions and 1, rarely 4 or 5 teeth (Figs <xref ref-type="fig" rid="F1">1E, G</xref>, <xref ref-type="fig" rid="F7">7E, F</xref>). Broad MIV with 11–16 denticles of the same size, tiny irregular structures in attachment lamella (Figs <xref ref-type="fig" rid="F1">1E, H</xref>, <xref ref-type="fig" rid="F7">7F</xref>). Maxillary formula: MI = 1 + 1, MII = 6 + 7, MIII = (1–5) + (1–5), MIV = (11–16) + (11–16). Mandibles composed of 2 juxtaposed rods free one to another along entire length (Fig. <xref ref-type="fig" rid="F7">7</xref>). Inner margin with a more evident longitudinal chitinous cord, ending distally in a broad plate with 10–16 denticles on its border (Figs <xref ref-type="fig" rid="F1">1C, D</xref>, <xref ref-type="fig" rid="F7">7A</xref>, <xref ref-type="fig" rid="F8">8A, B</xref>); more evident in juveniles (Figs <xref ref-type="fig" rid="F1">1D</xref>, <xref ref-type="fig" rid="F8">8A, B</xref>), sometimes not visible in adults (Fig. <xref ref-type="fig" rid="F7">7B–F</xref>). Calcareous plate and growth rings of mandibles absent. Parapodia with pre-chaetal lobe short and slightly triangular in anterior and median region (Figs <xref ref-type="fig" rid="F2">2A–C</xref>, <xref ref-type="fig" rid="F6">6A–C</xref>, <xref ref-type="fig" rid="F8">8D–G</xref>), and truncated in post-median and posterior regions (Figs <xref ref-type="fig" rid="F2">2D–F</xref>, <xref ref-type="fig" rid="F5">5C</xref>, <xref ref-type="fig" rid="F6">6D–F</xref>). Post-chaetal lobe triangular to digitiform, longer than the pre-chaetal lobe; no morphological variation along the body. Two simple limbate chaetae in the supra-acicular bundle and 1 simple bidentate hooded hook in the subacicular bundle, both present throughout the whole body (Figs <xref ref-type="fig" rid="F2">2</xref>, <xref ref-type="fig" rid="F3">3</xref>, <xref ref-type="fig" rid="F5">5C</xref>, <xref ref-type="fig" rid="F6">6A, C, F</xref>, <xref ref-type="fig" rid="F8">8D–G</xref>). Limbate chaetae with smooth edge, equal in size along the whole body, ventral ones with slightly wider limb. Hooks increasing gradually in size throughout the body; both teeth straight and directed distally, of equal size in first chaetigers (Fig. <xref ref-type="fig" rid="F3">3B, E</xref>), from chaetiger 5, inferior tooth slightly directed laterally, from chaetiger 10, inferior larger than the superior (Figs <xref ref-type="fig" rid="F3">3H, L</xref>, <xref ref-type="fig" rid="F8">8D–G</xref>). Hoods gradually shorter along the body. Parapodia with 2 transparent to light-brown aciculae (Figs <xref ref-type="fig" rid="F2">2</xref>, <xref ref-type="fig" rid="F3">3C, F, I, J, M, N</xref>, <xref ref-type="fig" rid="F8">8D–G</xref>), ventralmost projecting beyond the parapodium (Fig. <xref ref-type="fig" rid="F8">8D–G</xref>) and larger from median region (Figs <xref ref-type="fig" rid="F2">2D</xref>, <xref ref-type="fig" rid="F8">8F, G</xref>); some individuals with 3 aciculae in posterior region, about chaetiger 100 (Fig. <xref ref-type="fig" rid="F2">2F</xref>). Pygidium rounded, without anal cirri (Fig. <xref ref-type="fig" rid="F5">5D</xref>).</p><fig id="F1" position="float" orientation="portrait"><object-id xmlns:xlink="http://www.w3.org/1999/xlink" content-type="doi" xlink:type="simple">10.3897/zookeys.1174.101059.figure1</object-id><object-id xmlns:xlink="http://www.w3.org/1999/xlink" content-type="arpha" xlink:type="simple">6A78098D-3858-53C3-A7C0-ECB62E911D50</object-id><label>Figure 1.</label><caption><p><italic><tp:taxon-name><tp:taxon-name-part taxon-name-part-type="genus" reg="Lumbrineriopsis">Lumbrineriopsis</tp:taxon-name-part><tp:taxon-name-part taxon-name-part-type="species" reg="dulcis">dulcis</tp:taxon-name-part></tp:taxon-name></italic> sp. nov. <bold>A</bold> anterior end, dorsal view (ZUEC-POL 21515) <bold>B</bold> anterior end, ventral view (ZUEC-POL 21515) <bold>C</bold> mandibles (adult), dorsal view (ZUEC-POL 22897) <bold>D</bold> right mandible (juvenile), ventral view (ZUEC-POL 22900) <bold>E</bold> jaw apparatus, dorsal view (ZUEC-POL 21524) <bold>F</bold> MII, detailed view (ZUEC-POL 21524) <bold>G</bold> MIII, detailed view (ZUEC-POL 21524) <bold>H</bold> MIV detailed view (ZUEC-POL 21524). Arrows of <bold>C, D</bold> teeth of mandibles; arrows of <bold>G</bold> teeth of MIII. Scale bars: 125 µm (<bold>A, B</bold>); 31.25 µm (<bold>C</bold>); 25 µm (<bold>D</bold>); 31.25 µm (<bold>E–G</bold>); 12.5 µm (<bold>H</bold>).</p></caption><graphic xmlns:xlink="http://www.w3.org/1999/xlink" xlink:href="zookeys-1174-175_article-101059__-g001.jpg" position="float" orientation="portrait" xlink:type="simple" id="oo_890587.jpg"><uri content-type="original_file" xlink:type="simple">https://binary.pensoft.net/fig/890587</uri></graphic></fig><fig id="F2" position="float" orientation="portrait"><object-id xmlns:xlink="http://www.w3.org/1999/xlink" content-type="doi" xlink:type="simple">10.3897/zookeys.1174.101059.figure2</object-id><object-id xmlns:xlink="http://www.w3.org/1999/xlink" content-type="arpha" xlink:type="simple">C818BB36-DF29-52C9-8118-D665D97690DA</object-id><label>Figure 2.</label><caption><p><italic><tp:taxon-name><tp:taxon-name-part taxon-name-part-type="genus" reg="Lumbrineriopsis">Lumbrineriopsis</tp:taxon-name-part><tp:taxon-name-part taxon-name-part-type="species" reg="dulcis">dulcis</tp:taxon-name-part></tp:taxon-name></italic> sp. nov. (ZUEC-POL 21527) <bold>A</bold> parapodium 1 <bold>B</bold> parapodium 5 <bold>C</bold> parapodium 11 <bold>D</bold> parapodium 59 <bold>E</bold> parapodium 97 <bold>F</bold> parapodium 100. All parapodia in anterior view. Scale bars: 31.25 µm.</p></caption><graphic xmlns:xlink="http://www.w3.org/1999/xlink" xlink:href="zookeys-1174-175_article-101059__-g002.jpg" position="float" orientation="portrait" xlink:type="simple" id="oo_890588.jpg"><uri content-type="original_file" xlink:type="simple">https://binary.pensoft.net/fig/890588</uri></graphic></fig><fig id="F3" position="float" orientation="portrait"><object-id xmlns:xlink="http://www.w3.org/1999/xlink" content-type="doi" xlink:type="simple">10.3897/zookeys.1174.101059.figure3</object-id><object-id xmlns:xlink="http://www.w3.org/1999/xlink" content-type="arpha" xlink:type="simple">09545BD2-D1A6-5966-9C04-88DDEE2673A3</object-id><label>Figure 3.</label><caption><p><italic><tp:taxon-name><tp:taxon-name-part taxon-name-part-type="genus" reg="Lumbrineriopsis">Lumbrineriopsis</tp:taxon-name-part><tp:taxon-name-part taxon-name-part-type="species" reg="dulcis">dulcis</tp:taxon-name-part></tp:taxon-name></italic> sp. nov. (ZUEC-POL 21527) <bold>A</bold> simple limbate chaetae <bold>B</bold> simple bidentate hooded hook <bold>C</bold> acicula <bold>D</bold> simple limbate chaetae <bold>E</bold> simple bidentate hooded hook <bold>F</bold> acicula <bold>G</bold> simple limbate chaetae <bold>H</bold> simple bidentate hooded hook <bold>I, J</bold> aciculae <bold>K</bold> simple limbate chaetae <bold>L</bold> simple bidentate hooded hook <bold>M, N</bold> aciculae <bold>A–C</bold> parapodium 1 <bold>D–F</bold> parapodium 5 <bold>G–J</bold> parapodium 11 <bold>K–N</bold> parapodium 59. Scale bars: 31.25 µm.</p></caption><graphic xmlns:xlink="http://www.w3.org/1999/xlink" xlink:href="zookeys-1174-175_article-101059__-g003.jpg" position="float" orientation="portrait" xlink:type="simple" id="oo_890589.jpg"><uri content-type="original_file" xlink:type="simple">https://binary.pensoft.net/fig/890589</uri></graphic></fig><fig id="F4" position="float" orientation="portrait"><object-id xmlns:xlink="http://www.w3.org/1999/xlink" content-type="doi" xlink:type="simple">10.3897/zookeys.1174.101059.figure4</object-id><object-id xmlns:xlink="http://www.w3.org/1999/xlink" content-type="arpha" xlink:type="simple">231BE339-8527-5A2D-B431-E26EAB7E533B</object-id><label>Figure 4.</label><caption><p><italic><tp:taxon-name><tp:taxon-name-part taxon-name-part-type="genus" reg="Lumbrineriopsis">Lumbrineriopsis</tp:taxon-name-part><tp:taxon-name-part taxon-name-part-type="species" reg="dulcis">dulcis</tp:taxon-name-part></tp:taxon-name></italic> sp. nov. (SEM micrographs). (ZUEC-POL 21523) <bold>A, B</bold> anterior end, ventrolateral view <bold>C</bold> anterior end, dorsolateral view. <bold>m</bold> – mouth, <bold>pe</bold> –peristomium, <bold>pr</bold> – prostomium, <bold>sp</bold> – sensory pit. Scale bars: 200 µm (<bold>A</bold>); 100 µm (<bold>B, C</bold>).</p></caption><graphic xmlns:xlink="http://www.w3.org/1999/xlink" xlink:href="zookeys-1174-175_article-101059__-g004.jpg" position="float" orientation="portrait" xlink:type="simple" id="oo_890590.jpg"><uri content-type="original_file" xlink:type="simple">https://binary.pensoft.net/fig/890590</uri></graphic></fig><fig id="F5" position="float" orientation="portrait"><object-id xmlns:xlink="http://www.w3.org/1999/xlink" content-type="doi" xlink:type="simple">10.3897/zookeys.1174.101059.figure5</object-id><object-id xmlns:xlink="http://www.w3.org/1999/xlink" content-type="arpha" xlink:type="simple">6613FF8B-A56A-5FE7-A68A-42675B6E4F1A</object-id><label>Figure 5.</label><caption><p><italic><tp:taxon-name><tp:taxon-name-part taxon-name-part-type="genus" reg="Lumbrineriopsis">Lumbrineriopsis</tp:taxon-name-part><tp:taxon-name-part taxon-name-part-type="species" reg="dulcis">dulcis</tp:taxon-name-part></tp:taxon-name></italic> sp. nov. (SEM micrographs). (ZUEC-POL 21522) <bold>A</bold> parapodia 1 and 2 <bold>B</bold> parapodia 30–35 <bold>C</bold> parapodium 33 <bold>D</bold> pygidium, posterior end, dorsal view (chaetae are broken, except one limbate). <bold>lc</bold> – limbate chaetae, <bold>pa</bold> – parapodium, <bold>pe</bold> – peristome, <bold>pi</bold> – pygidium, <bold>psl</bold> – post – chaetal lobe, <bold>sbhh</bold> – simple bidentate hooded hook. Scale bars: 50 µm (<bold>A, B</bold>); 10 µm (<bold>C</bold>); 50 µm (<bold>D</bold>).</p></caption><graphic xmlns:xlink="http://www.w3.org/1999/xlink" xlink:href="zookeys-1174-175_article-101059__-g005.jpg" position="float" orientation="portrait" xlink:type="simple" id="oo_890591.jpg"><uri content-type="original_file" xlink:type="simple">https://binary.pensoft.net/fig/890591</uri></graphic></fig><fig id="F6" position="float" orientation="portrait"><object-id xmlns:xlink="http://www.w3.org/1999/xlink" content-type="doi" xlink:type="simple">10.3897/zookeys.1174.101059.figure6</object-id><object-id xmlns:xlink="http://www.w3.org/1999/xlink" content-type="arpha" xlink:type="simple">F8DD419B-6191-5134-AF17-61E7B9650E56</object-id><label>Figure 6.</label><caption><p><italic><tp:taxon-name><tp:taxon-name-part taxon-name-part-type="genus" reg="Lumbrineriopsis">Lumbrineriopsis</tp:taxon-name-part><tp:taxon-name-part taxon-name-part-type="species" reg="dulcis">dulcis</tp:taxon-name-part></tp:taxon-name></italic> sp. nov. (SEM micrographs). (ZUEC-POL 21522) <bold>A</bold> parapodium 1, anterior view <bold>B</bold> parapodia 9 and 10, anterior view <bold>C</bold> parapodium 12, anterior view <bold>D</bold> parapodia 29 and 32 <bold>E</bold> parapodium 30, anterior end <bold>F</bold> parapodium 65, anterior view. <bold>lc</bold> – limbate chaetae, <bold>psl</bold> – post – chaetal lobe, <bold>sbhh</bold> – simple, bidentate, hooded hook. Scale bars: 10 µm.</p></caption><graphic xmlns:xlink="http://www.w3.org/1999/xlink" xlink:href="zookeys-1174-175_article-101059__-g006.jpg" position="float" orientation="portrait" xlink:type="simple" id="oo_890592.jpg"><uri content-type="original_file" xlink:type="simple">https://binary.pensoft.net/fig/890592</uri></graphic></fig><fig id="F7" position="float" orientation="portrait"><object-id xmlns:xlink="http://www.w3.org/1999/xlink" content-type="doi" xlink:type="simple">10.3897/zookeys.1174.101059.figure7</object-id><object-id xmlns:xlink="http://www.w3.org/1999/xlink" content-type="arpha" xlink:type="simple">9F6299A4-DC8C-567C-AE43-DD3841B576B3</object-id><label>Figure 7.</label><caption><p><italic><tp:taxon-name><tp:taxon-name-part taxon-name-part-type="genus" reg="Lumbrineriopsis">Lumbrineriopsis</tp:taxon-name-part><tp:taxon-name-part taxon-name-part-type="species" reg="dulcis">dulcis</tp:taxon-name-part></tp:taxon-name></italic> sp. nov. Mandibles (adult) <bold>A</bold> ZUEC-POL 22897 <bold>B</bold> ZUEC-POL 21526 <bold>C</bold> ZUEC-POL 22898 <bold>D</bold> ZUEC-POL 21524 jaw apparatus (adult) <bold>E</bold> ZUEC-POL 21525 <bold>F</bold> ZUEC-POL 22899 <bold>G</bold> ZUEC-POL 22905 anterior end, ventral view, partially everted pharynx. <bold>al</bold> – attachment lamella, <bold>ph</bold> – pharynx, <bold>MI</bold> – maxillae I, <bold>MII</bold> – maxillae II, <bold>MIII</bold> – maxillae III, <bold>MIV</bold> – maxillae IV, <bold>md</bold> – mandible, <bold>pr</bold> – prostomium. Scale bars: 45 µm (<bold>A</bold>); 40 µm (<bold>B, D</bold>); 50 µm (<bold>C</bold>); 48 µm (<bold>E</bold>); 52 µm (<bold>F</bold>); 200 µm (<bold>G</bold>).</p></caption><graphic xmlns:xlink="http://www.w3.org/1999/xlink" xlink:href="zookeys-1174-175_article-101059__-g007.jpg" position="float" orientation="portrait" xlink:type="simple" id="oo_890593.jpg"><uri content-type="original_file" xlink:type="simple">https://binary.pensoft.net/fig/890593</uri></graphic></fig><fig id="F8" position="float" orientation="portrait"><object-id xmlns:xlink="http://www.w3.org/1999/xlink" content-type="doi" xlink:type="simple">10.3897/zookeys.1174.101059.figure8</object-id><object-id xmlns:xlink="http://www.w3.org/1999/xlink" content-type="arpha" xlink:type="simple">CA59827B-980F-5100-888F-9B9E3DB7E061</object-id><label>Figure 8.</label><caption><p><italic><tp:taxon-name><tp:taxon-name-part taxon-name-part-type="genus" reg="Lumbrineriopsis">Lumbrineriopsis</tp:taxon-name-part><tp:taxon-name-part taxon-name-part-type="species" reg="dulcis">dulcis</tp:taxon-name-part></tp:taxon-name></italic> sp. nov. <bold>A</bold> jaw apparatus (juvenile), ZUEC-POL 22900 <bold>B</bold> mandible (juvenile), ZUEC-POL 22900 <bold>C</bold> jaw apparatus (juvenile), ZUEC-POL 22901 <bold>D</bold> parapodium 7, ZUEC-POL 22527 <bold>E</bold> parapodium 8, ZUEC-POL 22527 <bold>F</bold> parapodium 96, ZUEC-POL 22528 <bold>G</bold> parapodium 97, ZUEC-POL 22528. <bold>psl</bold> – post-chaetal lobe. Scale bars: 25 µm (<bold>A–C, F, G</bold>); 15µm (<bold>D, E</bold>).</p></caption><graphic xmlns:xlink="http://www.w3.org/1999/xlink" xlink:href="zookeys-1174-175_article-101059__-g008.jpg" position="float" orientation="portrait" xlink:type="simple" id="oo_890594.jpg"><uri content-type="original_file" xlink:type="simple">https://binary.pensoft.net/fig/890594</uri></graphic></fig><table-wrap id="T1" position="float" orientation="portrait"><label>Table 1.</label><caption><p>Main morphological characters of <italic><tp:taxon-name><tp:taxon-name-part taxon-name-part-type="genus" reg="Lumbrineriopsis">Lumbrineriopsis</tp:taxon-name-part></tp:taxon-name></italic> with unfused mandibles (from the original descriptions).</p></caption><table id="TID0ECOAG" rules="all"><tbody><tr><th rowspan="1" colspan="1">Characters</th><th rowspan="1" colspan="1"><italic><tp:taxon-name><tp:taxon-name-part taxon-name-part-type="genus" reg="Lumbrineriopsis">L.</tp:taxon-name-part><tp:taxon-name-part taxon-name-part-type="species" reg="paradoxa">paradoxa</tp:taxon-name-part></tp:taxon-name></italic> Saint-Joseph, 1888</th><th rowspan="1" colspan="1"><italic><tp:taxon-name><tp:taxon-name-part taxon-name-part-type="genus" reg="Lumbrineriopsis">L.</tp:taxon-name-part><tp:taxon-name-part taxon-name-part-type="species" reg="mucronata">mucronata</tp:taxon-name-part></tp:taxon-name></italic> Ehlers, 1908</th><th rowspan="1" colspan="1"><italic><tp:taxon-name><tp:taxon-name-part taxon-name-part-type="genus" reg="Lumbrineriopsis">L.</tp:taxon-name-part><tp:taxon-name-part taxon-name-part-type="species" reg="dulcis">dulcis</tp:taxon-name-part></tp:taxon-name></italic> sp. nov.</th></tr><tr><td rowspan="1" colspan="1">Color of the animal</td><td rowspan="1" colspan="1">Grey</td><td rowspan="1" colspan="1">Brownish yellow</td><td rowspan="1" colspan="1">Yellow or whitish</td></tr><tr><td rowspan="1" colspan="1">Prostomium shape</td><td rowspan="1" colspan="1">Elongated, rounded end</td><td rowspan="1" colspan="1">Elongated</td><td rowspan="1" colspan="1">Long, acuminate</td></tr><tr><td rowspan="1" colspan="1">Prostomium length</td><td rowspan="1" colspan="1">Undocumented</td><td rowspan="1" colspan="1">As long as the first 3 segments</td><td rowspan="1" colspan="1">1.5–2.5 times longer than peristomium</td></tr><tr><td rowspan="1" colspan="1">Peristomial rings</td><td rowspan="1" colspan="1">Well-distinguishable rings</td><td rowspan="1" colspan="1">Poorly distinguishable rings, with mouth pads, narrower than the next chaetigers</td><td rowspan="1" colspan="1">Slightly demarcated rings, without mouth pads, narrower than following chaetigers</td></tr><tr><td rowspan="1" colspan="1">Peristomium length</td><td rowspan="1" colspan="1">Undocumented</td><td rowspan="1" colspan="1">Slightly shorter than the following chaetigers</td><td rowspan="1" colspan="1">Slightly shorter than following chaetigers</td></tr><tr><td rowspan="1" colspan="1">Color of jaw apparatus</td><td rowspan="1" colspan="1">Undocumented</td><td rowspan="1" colspan="1">Dark brown</td><td rowspan="1" colspan="1">Light brown</td></tr><tr><td rowspan="1" colspan="1">Mandible (presence of denticles)</td><td rowspan="1" colspan="1">Present</td><td rowspan="1" colspan="1">Some large teeth</td><td rowspan="1" colspan="1">14–16 denticles</td></tr><tr><td rowspan="1" colspan="1">MI (shape / basal lateral projection)</td><td rowspan="1" colspan="1">Forceps / present</td><td rowspan="1" colspan="1">Forceps / absent</td><td rowspan="1" colspan="1">Forceps / present</td></tr><tr><td rowspan="1" colspan="1">MII (number of teeth: left + right)</td><td rowspan="1" colspan="1">5 + 9</td><td rowspan="1" colspan="1">5 + 5</td><td rowspan="1" colspan="1">6 + 7</td></tr><tr><td rowspan="1" colspan="1">MIII (number of teeth: left + right)</td><td rowspan="1" colspan="1">Undocumented</td><td rowspan="1" colspan="1">1 + 1</td><td rowspan="1" colspan="1">1–5 + 1–5</td></tr><tr><td rowspan="1" colspan="1">MIII (aliform expansions)</td><td rowspan="1" colspan="1">Undocumented</td><td rowspan="1" colspan="1">Absent</td><td rowspan="1" colspan="1">Present</td></tr><tr><td rowspan="1" colspan="1">MIV (number of teeth: left + right)</td><td rowspan="1" colspan="1">11 + 8</td><td rowspan="1" colspan="1">8</td><td rowspan="1" colspan="1">11–16 + 11–16</td></tr><tr><td rowspan="1" colspan="1">Simple limbate chaetae (number)</td><td rowspan="1" colspan="1">2 until the 21<sup>st</sup> segment / 1 thereafter</td><td rowspan="1" colspan="1">4–5 anterior region / 1 thereafter</td><td rowspan="1" colspan="1">2 throughout the body</td></tr><tr><td rowspan="1" colspan="1">Simple bidentate hook (number)</td><td rowspan="1" colspan="1">1</td><td rowspan="1" colspan="1">1</td><td rowspan="1" colspan="1">1</td></tr><tr><td rowspan="1" colspan="1">Aciculae (number/color)</td><td rowspan="1" colspan="1">1 / yellow</td><td rowspan="1" colspan="1">Undocumented</td><td rowspan="1" colspan="1">2, 3 from chaetiger 100 / transparent to light brown</td></tr><tr><td rowspan="1" colspan="1">Type locality</td><td rowspan="1" colspan="1">Dinard, France, North Atlantic</td><td rowspan="1" colspan="1">Mouth of the Congo River, to 44 m deep, inside <tp:taxon-name><tp:taxon-name-part taxon-name-part-type="subphylum">Foraminifera</tp:taxon-name-part></tp:taxon-name></td><td rowspan="1" colspan="1">Mouth of Doce and Paraíba do Sul rivers, to 386 m deep, soft bottoms</td></tr></tbody></table></table-wrap></tp:treatment-sec><tp:treatment-sec sec-type="etymology" id="SECID0ES1AE"><title>Etymology.</title><p>The specific epithet “dulcis” is a tribute to the Doce River, which flows into an estuary in the Atlantic Ocean, where <italic><tp:taxon-name><tp:taxon-name-part taxon-name-part-type="genus" reg="Lumbrineriopsis">L.</tp:taxon-name-part><tp:taxon-name-part taxon-name-part-type="species" reg="dulcis">dulcis</tp:taxon-name-part></tp:taxon-name></italic> is recorded.</p></tp:treatment-sec><tp:treatment-sec sec-type="material" id="SECID0EM2AE"><title>Materials examined.</title><p>117 specimens, including 99 adults and 18 juveniles, from Espírito Santo (ES) and Rio de Janeiro (RJ) states. <bold><italic>Holotype</italic>: ZUEC-POL 21500</bold> (ES), <named-content xmlns:xlink="http://www.w3.org/1999/xlink" content-type="dwc:verbatimCoordinates" xlink:type="simple"><named-content content-type="geo-json" specific-use="{&#34;type&#34;:&#34;Point&#34;,&#34;coordinates&#34;:[-40.237261,-21.067989]}" id="NCID0EZ2AE" xlink:type="simple">21°4'4.76"S, 40°14'14.14"W</named-content></named-content>, 150 m, 23 Jan 2012. <bold><italic>Paratypes</italic> preserved in 70% alcohol</bold> (each lot with 1 specimen): <bold>ZUEC-POL 21501</bold> (ES), <named-content xmlns:xlink="http://www.w3.org/1999/xlink" content-type="dwc:verbatimCoordinates" xlink:type="simple"><named-content content-type="geo-json" specific-use="{&#34;type&#34;:&#34;Point&#34;,&#34;coordinates&#34;:[-39.651464,-19.707447]}" id="NCID0EH3AE" xlink:type="simple">19°42'26.81"S, 39°39'5.27"W</named-content></named-content>, 14 m, 15 Jul 2011; <bold>ZUEC-POL 21502</bold> (ES), <named-content xmlns:xlink="http://www.w3.org/1999/xlink" content-type="dwc:verbatimCoordinates" xlink:type="simple"><named-content content-type="geo-json" specific-use="{&#34;type&#34;:&#34;Point&#34;,&#34;coordinates&#34;:[-39.873475,-19.831153]}" id="NCID0ER3AE" xlink:type="simple">19°49'52.15"S, 39°52'24.51"W</named-content></named-content>, 30 m, 16 Jul 2011; <bold>ZUEC-POL 21504</bold> (ES), <named-content xmlns:xlink="http://www.w3.org/1999/xlink" content-type="dwc:verbatimCoordinates" xlink:type="simple"><named-content content-type="geo-json" specific-use="{&#34;type&#34;:&#34;Point&#34;,&#34;coordinates&#34;:[-40.037742,-20.190486]}" id="NCID0E23AE" xlink:type="simple">20°11'25.75"S, 40°2'15.87"W</named-content></named-content>, 40 m, 13 Jul 2013; <bold>ZUEC-POL 21505</bold> (ES), <named-content xmlns:xlink="http://www.w3.org/1999/xlink" content-type="dwc:verbatimCoordinates" xlink:type="simple"><named-content content-type="geo-json" specific-use="{&#34;type&#34;:&#34;Point&#34;,&#34;coordinates&#34;:[-39.144817,-18.875375]}" id="NCID0EF4AE" xlink:type="simple">18°52'31.35"S, 39°8'41.34"W</named-content></named-content>, 40 m, 15 Jul 2013; <bold>ZUEC-POL 21506</bold> (ES), <named-content xmlns:xlink="http://www.w3.org/1999/xlink" content-type="dwc:verbatimCoordinates" xlink:type="simple"><named-content content-type="geo-json" specific-use="{&#34;type&#34;:&#34;Point&#34;,&#34;coordinates&#34;:[-39.837156,-20.017703]}" id="NCID0EP4AE" xlink:type="simple">20°1'3.73"S, 39°50'13.76"W</named-content></named-content>, 53 m, 16 Dec 2010; <bold>ZUEC-POL 21507</bold> (ES), <named-content xmlns:xlink="http://www.w3.org/1999/xlink" content-type="dwc:verbatimCoordinates" xlink:type="simple"><named-content content-type="geo-json" specific-use="{&#34;type&#34;:&#34;Point&#34;,&#34;coordinates&#34;:[-39.966583,-20.205628]}" id="NCID0EZ4AE" xlink:type="simple">20°12'20.26"S, 39°57'59.7"W</named-content></named-content>, 50 m, 20 Jan 2012; <bold>ZUEC-POL 21508</bold> (ES), <named-content xmlns:xlink="http://www.w3.org/1999/xlink" content-type="dwc:verbatimCoordinates" xlink:type="simple"><named-content content-type="geo-json" specific-use="{&#34;type&#34;:&#34;Point&#34;,&#34;coordinates&#34;:[-39.051122,-19.531017]}" id="NCID0ED5AE" xlink:type="simple">19°31'51.66"S, 39°3'4.04"W</named-content></named-content>, 150 m, 9 Dec 2011; <bold>ZUEC-POL 21509</bold> (ES), <named-content xmlns:xlink="http://www.w3.org/1999/xlink" content-type="dwc:verbatimCoordinates" xlink:type="simple"><named-content content-type="geo-json" specific-use="{&#34;type&#34;:&#34;Point&#34;,&#34;coordinates&#34;:[-39.172053,-19.608500]}" id="NCID0EN5AE" xlink:type="simple">19°36'30.6"S, 39°10'19.39"W</named-content></named-content>, 400 m, 26 Jun 2013; <bold>ZUEC-POL 21510</bold> (ES), <named-content xmlns:xlink="http://www.w3.org/1999/xlink" content-type="dwc:verbatimCoordinates" xlink:type="simple"><named-content content-type="geo-json" specific-use="{&#34;type&#34;:&#34;Point&#34;,&#34;coordinates&#34;:[-40.707672,-21.204056]}" id="NCID0EX5AE" xlink:type="simple">21°12'14.60"S, 40°42'27.62"W</named-content></named-content>, 15 m, 22 Jul 2009. <bold><italic>Paratypes</italic> on stubs for SEM: ZUEC-POL 21522</bold> (ES), <named-content xmlns:xlink="http://www.w3.org/1999/xlink" content-type="dwc:verbatimCoordinates" xlink:type="simple"><named-content content-type="geo-json" specific-use="{&#34;type&#34;:&#34;Point&#34;,&#34;coordinates&#34;:[-40.107619,-20.581506]}" id="NCID0ED6AE" xlink:type="simple">20°34'53.42"S, 40°6'27.43"W</named-content></named-content>, 50 m, 21 Jan 2012; <bold>ZUEC-POL 21523</bold> (ES), <named-content xmlns:xlink="http://www.w3.org/1999/xlink" content-type="dwc:verbatimCoordinates" xlink:type="simple"><named-content content-type="geo-json" specific-use="{&#34;type&#34;:&#34;Point&#34;,&#34;coordinates&#34;:[-40.912344,-20.112267]}" id="NCID0EN6AE" xlink:type="simple">20°6'44.162"S, 40°54'44.44"W</named-content></named-content>, 30 m, 17 Jul 2009. <bold><italic>Paratypes</italic> mounted on slides: ZUEC-POL 21524</bold> (ES), <named-content xmlns:xlink="http://www.w3.org/1999/xlink" content-type="dwc:verbatimCoordinates" xlink:type="simple"><named-content content-type="geo-json" specific-use="{&#34;type&#34;:&#34;Point&#34;,&#34;coordinates&#34;:[-39.051122,-19.531017]}" id="NCID0EZ6AE" xlink:type="simple">19°31'51.66"S, 39°3'4.04"W</named-content></named-content>, 171 m, 9 Dec 2011; <bold>ZUEC-POL 21526</bold> (ES), <named-content xmlns:xlink="http://www.w3.org/1999/xlink" content-type="dwc:verbatimCoordinates" xlink:type="simple"><named-content content-type="geo-json" specific-use="{&#34;type&#34;:&#34;Point&#34;,&#34;coordinates&#34;:[-40.457622,-22.135911]}" id="NCID0EEAAG" xlink:type="simple">22°8'9.28"S, 40°27'27.44"W</named-content></named-content>, 103 m, 6 Mar 2009; <bold>ZUEC-POL 22898</bold> (ES), <named-content xmlns:xlink="http://www.w3.org/1999/xlink" content-type="dwc:verbatimCoordinates" xlink:type="simple"><named-content content-type="geo-json" specific-use="{&#34;type&#34;:&#34;Point&#34;,&#34;coordinates&#34;:[-39.870561,-19.832606]}" id="NCID0EOAAG" xlink:type="simple">19°49'57.38"S, 39°52'14.02"W</named-content></named-content>, 33 m, 15 Dec 2010; <bold>ZUEC-POL 22899</bold> (ES), <named-content xmlns:xlink="http://www.w3.org/1999/xlink" content-type="dwc:verbatimCoordinates" xlink:type="simple"><named-content content-type="geo-json" specific-use="{&#34;type&#34;:&#34;Point&#34;,&#34;coordinates&#34;:[-40.037742,-20.190486]}" id="NCID0EYAAG" xlink:type="simple">20°11'25.75"S, 40°2'15.87"W</named-content></named-content>, 40 m, 13 Jul 2013; <bold>ZUEC-POL 22902</bold> (ES), <named-content xmlns:xlink="http://www.w3.org/1999/xlink" content-type="dwc:verbatimCoordinates" xlink:type="simple"><named-content content-type="geo-json" specific-use="{&#34;type&#34;:&#34;Point&#34;,&#34;coordinates&#34;:[-39.172053,-19.608500]}" id="NCID0ECBAG" xlink:type="simple">19°36'30.6"S, 39°10'19.39"W</named-content></named-content>, 360 m, 26 Jun 2013; <bold>ZUEC-POL 22904</bold> (ES), <named-content xmlns:xlink="http://www.w3.org/1999/xlink" content-type="dwc:verbatimCoordinates" xlink:type="simple"><named-content content-type="geo-json" specific-use="{&#34;type&#34;:&#34;Point&#34;,&#34;coordinates&#34;:[-39.870561,-19.832606]}" id="NCID0EMBAG" xlink:type="simple">19°49'57.38"S, 39°52'14.02"W</named-content></named-content>, 33 m, 15 Dec 2010. <bold>Additional material preserved in alcohol 70</bold>% (each lot with 1 specimen): <bold>ZUEC-POL 21511</bold> (RJ), <named-content xmlns:xlink="http://www.w3.org/1999/xlink" content-type="dwc:verbatimCoordinates" xlink:type="simple"><named-content content-type="geo-json" specific-use="{&#34;type&#34;:&#34;Point&#34;,&#34;coordinates&#34;:[-40.974033,-21.673644]}" id="NCID0EYBAG" xlink:type="simple">21°40'25.12"S, 40°58'26.52"W</named-content></named-content>, 18 m, 19 Jul 2009; <bold>ZUEC-POL 21512</bold> (RJ), <named-content xmlns:xlink="http://www.w3.org/1999/xlink" content-type="dwc:verbatimCoordinates" xlink:type="simple"><named-content content-type="geo-json" specific-use="{&#34;type&#34;:&#34;Point&#34;,&#34;coordinates&#34;:[-40.714972,-21.565169]}" id="NCID0ECCAG" xlink:type="simple">21°33'54.61"S, 40°42'53.90"W</named-content></named-content>, 23 m, 20 Jul 2009; <bold>ZUEC-POL 21513</bold> (RJ), <named-content xmlns:xlink="http://www.w3.org/1999/xlink" content-type="dwc:verbatimCoordinates" xlink:type="simple"><named-content content-type="geo-json" specific-use="{&#34;type&#34;:&#34;Point&#34;,&#34;coordinates&#34;:[-40.474197,-21.183586]}" id="NCID0EMCAG" xlink:type="simple">21°11'0.91"S, 40°28'27.11"W</named-content></named-content>, 26 m, 5 Mar 2009; <bold>ZUEC-POL 21514</bold> (RJ), <named-content xmlns:xlink="http://www.w3.org/1999/xlink" content-type="dwc:verbatimCoordinates" xlink:type="simple"><named-content content-type="geo-json" specific-use="{&#34;type&#34;:&#34;Point&#34;,&#34;coordinates&#34;:[-40.728422,-22.106114]}" id="NCID0EWCAG" xlink:type="simple">22°6'22.01"S, 40°43'42.32"W</named-content></named-content>, 47 m, 17 Jul 2009; <bold>ZUEC-POL 21515</bold> (RJ), <named-content xmlns:xlink="http://www.w3.org/1999/xlink" content-type="dwc:verbatimCoordinates" xlink:type="simple"><named-content content-type="geo-json" specific-use="{&#34;type&#34;:&#34;Point&#34;,&#34;coordinates&#34;:[-40.728231,-22.105572]}" id="NCID0EADAG" xlink:type="simple">22°6'20.06"S, 40°43'41.63"W</named-content></named-content>, 47 m, 17 Jul 2009; <bold>ZUEC-POL 21516</bold> (RJ), <named-content xmlns:xlink="http://www.w3.org/1999/xlink" content-type="dwc:verbatimCoordinates" xlink:type="simple"><named-content content-type="geo-json" specific-use="{&#34;type&#34;:&#34;Point&#34;,&#34;coordinates&#34;:[-40.433114,-21.930792]}" id="NCID0EKDAG" xlink:type="simple">21°55'50.85"S, 40°25'59.21"W</named-content></named-content>, 47 m, 23 Jul 2009; <bold>ZUEC-POL 21517</bold> (RJ), <named-content xmlns:xlink="http://www.w3.org/1999/xlink" content-type="dwc:verbatimCoordinates" xlink:type="simple"><named-content content-type="geo-json" specific-use="{&#34;type&#34;:&#34;Point&#34;,&#34;coordinates&#34;:[-40.912281,-22.111517]}" id="NCID0EUDAG" xlink:type="simple">22°6'41.46"S, 40°54'44.21"W</named-content></named-content>. 52 m, 17 Jul 2009; <bold>ZUEC-POL 21518</bold> (RJ), <named-content xmlns:xlink="http://www.w3.org/1999/xlink" content-type="dwc:verbatimCoordinates" xlink:type="simple"><named-content content-type="geo-json" specific-use="{&#34;type&#34;:&#34;Point&#34;,&#34;coordinates&#34;:[-41.759264,-22.763631]}" id="NCID0E5DAG" xlink:type="simple">22°45'49.07"S, 41°45'33.35"W</named-content></named-content>, 53 m, 16 Jul 2009; <bold>ZUEC-POL 21519</bold> (RJ), <named-content xmlns:xlink="http://www.w3.org/1999/xlink" content-type="dwc:verbatimCoordinates" xlink:type="simple"><named-content content-type="geo-json" specific-use="{&#34;type&#34;:&#34;Point&#34;,&#34;coordinates&#34;:[-40.457622,-22.135911]}" id="NCID0EIEAG" xlink:type="simple">22°8'9.28"S, 40°27'27.44"W</named-content></named-content>, 65 m, 23 Feb 2009; <bold>ZUEC-POL 21520</bold> (RJ), <named-content xmlns:xlink="http://www.w3.org/1999/xlink" content-type="dwc:verbatimCoordinates" xlink:type="simple"><named-content content-type="geo-json" specific-use="{&#34;type&#34;:&#34;Point&#34;,&#34;coordinates&#34;:[-40.221878,-22.210278]}" id="NCID0ESEAG" xlink:type="simple">22°12'37.0"S, 40°13'18.76"W</named-content></named-content>, 100 m, 24 Feb 2009; <bold>MZUSP 4912</bold> and <bold>MZUSP 4913</bold> (ES), <named-content xmlns:xlink="http://www.w3.org/1999/xlink" content-type="dwc:verbatimCoordinates" xlink:type="simple"><named-content content-type="geo-json" specific-use="{&#34;type&#34;:&#34;Point&#34;,&#34;coordinates&#34;:[-40.191872,-20.579383]}" id="NCID0E5EAG" xlink:type="simple">20°34'45.78"S, 40°11'30.74"W</named-content></named-content>, 41 m, 20 Jan 2012; <bold>MZUSP 4914</bold> (ES), <named-content xmlns:xlink="http://www.w3.org/1999/xlink" content-type="dwc:verbatimCoordinates" xlink:type="simple"><named-content content-type="geo-json" specific-use="{&#34;type&#34;:&#34;Point&#34;,&#34;coordinates&#34;:[-39.145228,-18.875725]}" id="NCID0EIFAG" xlink:type="simple">18°52'32.61"S, 39°8'42.82"W</named-content></named-content>, 40 m, 18 Jan 2012; <bold>MZUSP 4915</bold>, <bold>MZUSP 4916</bold> and <bold>MZUSP 4917</bold> (ES), <named-content xmlns:xlink="http://www.w3.org/1999/xlink" content-type="dwc:verbatimCoordinates" xlink:type="simple"><named-content content-type="geo-json" specific-use="{&#34;type&#34;:&#34;Point&#34;,&#34;coordinates&#34;:[-39.172053,-19.608500]}" id="NCID0EWFAG" xlink:type="simple">19°36'30.6"S, 39°10'19.39"W</named-content></named-content>, 360 m, 26 Jun 2013; <bold>MZUSP 4918</bold> (RJ), <named-content xmlns:xlink="http://www.w3.org/1999/xlink" content-type="dwc:verbatimCoordinates" xlink:type="simple"><named-content content-type="geo-json" specific-use="{&#34;type&#34;:&#34;Point&#34;,&#34;coordinates&#34;:[-40.419742,-21.984349]}" id="NCID0EAGAG" xlink:type="simple">21°59'3.657"S, 40°25'11.070"W</named-content></named-content>, 52 m, 6 Jul 2009; <bold>MZUSP 4919</bold> (RJ), <named-content xmlns:xlink="http://www.w3.org/1999/xlink" content-type="dwc:verbatimCoordinates" xlink:type="simple"><named-content content-type="geo-json" specific-use="{&#34;type&#34;:&#34;Point&#34;,&#34;coordinates&#34;:[-41.897594,-22.934045]}" id="NCID0EKGAG" xlink:type="simple">22°56'2.563"S, 41°53'51.338"W</named-content></named-content>, 48 m, 28 Feb 2009; <bold>MZUSP 4920</bold> (RJ), <named-content xmlns:xlink="http://www.w3.org/1999/xlink" content-type="dwc:verbatimCoordinates" xlink:type="simple"><named-content content-type="geo-json" specific-use="{&#34;type&#34;:&#34;Point&#34;,&#34;coordinates&#34;:[-40.912273,-22.111718]}" id="NCID0EUGAG" xlink:type="simple">22°6'42.185"S, 40°54'44.182"W</named-content></named-content>, 29 m, 26 Feb 2009; <bold>MZUSP 4921</bold> (RJ), <named-content xmlns:xlink="http://www.w3.org/1999/xlink" content-type="dwc:verbatimCoordinates" xlink:type="simple"><named-content content-type="geo-json" specific-use="{&#34;type&#34;:&#34;Point&#34;,&#34;coordinates&#34;:[-40.853469,-22.214834]}" id="NCID0E5GAG" xlink:type="simple">22°12'53.401"S, 40°51'12.488"W</named-content></named-content>, 52 m, 26 Feb 2009; <bold>MZUSP 4922</bold> (RJ), <named-content xmlns:xlink="http://www.w3.org/1999/xlink" content-type="dwc:verbatimCoordinates" xlink:type="simple"><named-content content-type="geo-json" specific-use="{&#34;type&#34;:&#34;Point&#34;,&#34;coordinates&#34;:[-40.449914,-22.295058]}" id="NCID0EIHAG" xlink:type="simple">22°17'42.207"S, 40°26'59.691"W</named-content></named-content>, 104 m, 23 Feb 2009; <bold>MZUSP 4923</bold> and <bold>MZUSP 4924</bold> (RJ), <named-content xmlns:xlink="http://www.w3.org/1999/xlink" content-type="dwc:verbatimCoordinates" xlink:type="simple"><named-content content-type="geo-json" specific-use="{&#34;type&#34;:&#34;Point&#34;,&#34;coordinates&#34;:[-40.287678,-21.738745]}" id="NCID0EUHAG" xlink:type="simple">21°44'19.481"S, 40°17'15.642"W</named-content></named-content>, 50 m, 9 Mar 2009; <bold>MZUSP 4925</bold> (RJ), <named-content xmlns:xlink="http://www.w3.org/1999/xlink" content-type="dwc:verbatimCoordinates" xlink:type="simple"><named-content content-type="geo-json" specific-use="{&#34;type&#34;:&#34;Point&#34;,&#34;coordinates&#34;:[-40.287678,-21.738745]}" id="NCID0E5HAG" xlink:type="simple">21°44'19.481"S, 40°17'15.642"W</named-content></named-content>, 49 m, 9 Mar 2009; <bold>MZUSP 4926</bold> (RJ), <named-content xmlns:xlink="http://www.w3.org/1999/xlink" content-type="dwc:verbatimCoordinates" xlink:type="simple"><named-content content-type="geo-json" specific-use="{&#34;type&#34;:&#34;Point&#34;,&#34;coordinates&#34;:[-40.287686,-21.738775]}" id="NCID0EIIAG" xlink:type="simple">21°44'19.591"S, 40°17'15.669"W</named-content></named-content>, 50 m, 8 Jul 2009; <bold>MZUSP 4927</bold> (RJ), <named-content xmlns:xlink="http://www.w3.org/1999/xlink" content-type="dwc:verbatimCoordinates" xlink:type="simple"><named-content content-type="geo-json" specific-use="{&#34;type&#34;:&#34;Point&#34;,&#34;coordinates&#34;:[-41.364638,-22.625476]}" id="NCID0ESIAG" xlink:type="simple">22°37'31.715"S, 41°21'52.696"W</named-content></named-content>, 54 m, 16 Jul 2009; <bold>MZUSP 4928</bold> (RJ), <named-content xmlns:xlink="http://www.w3.org/1999/xlink" content-type="dwc:verbatimCoordinates" xlink:type="simple"><named-content content-type="geo-json" specific-use="{&#34;type&#34;:&#34;Point&#34;,&#34;coordinates&#34;:[-40.090130,-22.191836]}" id="NCID0E3IAG" xlink:type="simple">22°11'30.609"S, 40°5'24.468"W</named-content></named-content>, 44 m, 17 Jul 2009; <bold>MZUSP 4929</bold> (RJ), <named-content xmlns:xlink="http://www.w3.org/1999/xlink" content-type="dwc:verbatimCoordinates" xlink:type="simple"><named-content content-type="geo-json" specific-use="{&#34;type&#34;:&#34;Point&#34;,&#34;coordinates&#34;:[-40.766233,-21.171189]}" id="NCID0EGJAG" xlink:type="simple">21°10'16.281"S, 40°45'58.437"W</named-content></named-content>, 21 m, 22 Jul 2009; <bold>MZUSP 4930</bold> (RJ), <named-content xmlns:xlink="http://www.w3.org/1999/xlink" content-type="dwc:verbatimCoordinates" xlink:type="simple"><named-content content-type="geo-json" specific-use="{&#34;type&#34;:&#34;Point&#34;,&#34;coordinates&#34;:[-40.719048,-21.744439]}" id="NCID0EQJAG" xlink:type="simple">21°44'39.982"S, 40°43'8.573"W</named-content></named-content>, 21 m, 19 Jul 2009; <bold>MZUSP 4931</bold> (RJ), <named-content xmlns:xlink="http://www.w3.org/1999/xlink" content-type="dwc:verbatimCoordinates" xlink:type="simple"><named-content content-type="geo-json" specific-use="{&#34;type&#34;:&#34;Point&#34;,&#34;coordinates&#34;:[-40.523708,-21.658790]}" id="NCID0E1JAG" xlink:type="simple">21°39'31.643"S, 40°31'25.347"W</named-content></named-content>, 28 m, 23 Jul 2009. <bold>Additional material mounted on slides: ZUEC-POL 21525</bold> (RJ), <named-content xmlns:xlink="http://www.w3.org/1999/xlink" content-type="dwc:verbatimCoordinates" xlink:type="simple"><named-content content-type="geo-json" specific-use="{&#34;type&#34;:&#34;Point&#34;,&#34;coordinates&#34;:[-40.091273,-22.317733]}" id="NCID0EEKAG" xlink:type="simple">22°19'3.839"S, 40°5'28.581"W</named-content></named-content>, 386 m, 30 Jan 2009; <bold>ZUEC-POL 21527</bold> (RJ), <named-content xmlns:xlink="http://www.w3.org/1999/xlink" content-type="dwc:verbatimCoordinates" xlink:type="simple"><named-content content-type="geo-json" specific-use="{&#34;type&#34;:&#34;Point&#34;,&#34;coordinates&#34;:[-40.287678,-21.738745]}" id="NCID0EOKAG" xlink:type="simple">21°44'19.481"S, 40°17'15.642"W</named-content></named-content>, 50 m, 9 Mar 2009; <bold>ZUEC-POL 21528</bold> (RJ), <named-content xmlns:xlink="http://www.w3.org/1999/xlink" content-type="dwc:verbatimCoordinates" xlink:type="simple"><named-content content-type="geo-json" specific-use="{&#34;type&#34;:&#34;Point&#34;,&#34;coordinates&#34;:[-40.939059,-21.467366]}" id="NCID0EYKAG" xlink:type="simple">21°28'2.517"S, 40°56'20.614"W</named-content></named-content>, 16 m, 10 Mar 2009; <bold>ZUEC-POL 22897</bold> (RJ), <named-content xmlns:xlink="http://www.w3.org/1999/xlink" content-type="dwc:verbatimCoordinates" xlink:type="simple"><named-content content-type="geo-json" specific-use="{&#34;type&#34;:&#34;Point&#34;,&#34;coordinates&#34;:[-40.527350,-21.839101]}" id="NCID0ECLAG" xlink:type="simple">21°50'20.765"S, 40°31'38.459"W</named-content></named-content>, 28 m, 13 Mar 2009; <bold>ZUEC-POL 22900</bold> (RJ) <named-content xmlns:xlink="http://www.w3.org/1999/xlink" content-type="dwc:verbatimCoordinates" xlink:type="simple"><named-content content-type="geo-json" specific-use="{&#34;type&#34;:&#34;Point&#34;,&#34;coordinates&#34;:[-40.221870,-22.210302]}" id="NCID0EMLAG" xlink:type="simple">22°12'37.087"S, 40°13'18.731"W</named-content></named-content>, 100 m, 24 Feb 2009; <bold>ZUEC-POL 22901</bold> (RJ), <named-content xmlns:xlink="http://www.w3.org/1999/xlink" content-type="dwc:verbatimCoordinates" xlink:type="simple"><named-content content-type="geo-json" specific-use="{&#34;type&#34;:&#34;Point&#34;,&#34;coordinates&#34;:[-40.527350,-21.839101]}" id="NCID0EWLAG" xlink:type="simple">21°50'20.765"S, 40°31'38.459"W</named-content></named-content>, 33 m, 7 Mar 2009; <bold>ZUEC-POL 22903</bold> (RJ), <named-content xmlns:xlink="http://www.w3.org/1999/xlink" content-type="dwc:verbatimCoordinates" xlink:type="simple"><named-content content-type="geo-json" specific-use="{&#34;type&#34;:&#34;Point&#34;,&#34;coordinates&#34;:[-40.527350,-21.839101]}" id="NCID0EAMAG" xlink:type="simple">21°50'20.765"S, 40°31'38.459"W</named-content></named-content>, 28 m, 13 Mar 2009; <bold>ZUEC-POL 22905</bold> (RJ), <named-content xmlns:xlink="http://www.w3.org/1999/xlink" content-type="dwc:verbatimCoordinates" xlink:type="simple"><named-content content-type="geo-json" specific-use="{&#34;type&#34;:&#34;Point&#34;,&#34;coordinates&#34;:[-40.766111,-21.171111]}" id="NCID0EKMAG" xlink:type="simple">21°10'16."S, 40°45'58."W</named-content></named-content>, 21 m, Nov 2020; <bold>ZUEC-POL 22906</bold> (RJ), <named-content xmlns:xlink="http://www.w3.org/1999/xlink" content-type="dwc:verbatimCoordinates" xlink:type="simple"><named-content content-type="geo-json" specific-use="{&#34;type&#34;:&#34;Point&#34;,&#34;coordinates&#34;:[-40.287678,-21.738745]}" id="NCID0EUMAG" xlink:type="simple">21°44'19.481"S, 40°17'15.642"W</named-content></named-content>, 50 m, Nov 2020; <bold>ZUEC-POL 21503</bold> (RJ), <named-content xmlns:xlink="http://www.w3.org/1999/xlink" content-type="dwc:verbatimCoordinates" xlink:type="simple"><named-content content-type="geo-json" specific-use="{&#34;type&#34;:&#34;Point&#34;,&#34;coordinates&#34;:[-40.090130,-22.191836]}" id="NCID0E5MAG" xlink:type="simple">22°11'30.609"S, 40°5'24.468"W</named-content></named-content>, 44 m, Nov 2020.</p></tp:treatment-sec><tp:treatment-sec sec-type="type locality" id="SECID0EDNAG"><title>Type locality.</title><p>Southeastern Brazil, Espírito Santo state.</p></tp:treatment-sec><tp:treatment-sec sec-type="distribution" id="SECID0EINAG"><title>Distribution and habitat.</title><p>The distribution of this new species encompasses the states of Espírito Santo and Rio de Janeiro in southeastern Brazil, from the mouth of the Doce River to the continental slope (at depths between 14 and 400 m) in mud, sand, mixed sandy-mud bottoms, in sand with biological debris, and between limestones.</p></tp:treatment-sec><tp:treatment-sec sec-type="remarks" id="SECID0ENNAG"><title>Remarks.</title><p>The nuchal organ was observed dorsally at the base of the prostomium in specimens analyzed under SEM (Fig. <xref ref-type="fig" rid="F4">4C</xref>) but is difficult to visualize under the stereoscopic microscope due to the small size of the specimens.</p><p>The specimens are very small, and the jaw apparatus very delicate, especially the mandibles (Figs <xref ref-type="fig" rid="F7">7A, B, E, F</xref>, <xref ref-type="fig" rid="F8">8A–C</xref>). There is no evidence of a chitinous ligament joining the pair of mandibles. In juveniles (Fig. <xref ref-type="fig" rid="F8">8A–C</xref>), each mandible is composed of a distal denticulated plate and a chitinous longitudinal rod, which remains prominent in the adult (on its inner side) and from where the mandible expands laterally and grows, which is the pattern observed in many other species of <tp:taxon-name><tp:taxon-name-part taxon-name-part-type="order">Eunicida</tp:taxon-name-part></tp:taxon-name>. The color of this lateral portion can vary from intense light brown (Fig. <xref ref-type="fig" rid="F7">7A, B</xref>), colorless (Fig. <xref ref-type="fig" rid="F7">7D, E</xref>) to almost transparent (Fig. <xref ref-type="fig" rid="F7">7F</xref>), while the internal chitinous rod and anterior end remain always visible.</p><p>The notopodium, which is described as slightly developed in the description of the genus (<xref ref-type="bibr" rid="B7">Carrera-Parra 2006</xref>), was not observed in the new species. The post-chaetal lobe, which is digitiform, relatively short, and projected backward, sometimes is not properly positioned for visualization under the stereoscopic microscope, or sometimes appearing to be absent in slide preparation (Fig. <xref ref-type="fig" rid="F8">8F, G</xref>). Thus, care is required in positioning and placing of the coverslip to prevent some structures from being overlooked during observation under the microscope. However, the post-chaetal lobe is clearly digitiform in SEM images (Fig. <xref ref-type="fig" rid="F5">5C</xref>). There is a fixed number of two limbate chaetae along the entire body.</p></tp:treatment-sec><ref-list><ref id="B7"><mixed-citation xmlns:xlink="http://www.w3.org/1999/xlink" xlink:type="simple"><person-group><name name-style="western"><surname>Carrera-Parra</surname><given-names>LF</given-names></name></person-group> (<year>2006</year>) <article-title>Phylogenetic analysis of <tp:taxon-name><tp:taxon-name-part taxon-name-part-type="family">Lumbrineridae</tp:taxon-name-part></tp:taxon-name> Schmarda, 1861 (<tp:taxon-name><tp:taxon-name-part taxon-name-part-type="phylum">Annelida</tp:taxon-name-part></tp:taxon-name>: <tp:taxon-name><tp:taxon-name-part taxon-name-part-type="class">Polychaeta</tp:taxon-name-part></tp:taxon-name>).</article-title><source>Zootaxa</source><volume>1332</volume>(<issue>1</issue>): <fpage>1</fpage>–<lpage>36</lpage>. <ext-link xlink:href="10.11646/zootaxa.1332.1.1" ext-link-type="doi" xlink:type="simple">https://doi.org/10.11646/zootaxa.1332.1.1</ext-link></mixed-citation></ref></ref-list></tp:taxon-treatment>
